# Supplementary material for: Hibernation with Rhythmicity in the Retina, Brain, and Plasma but Not in the Liver of Hibernating Giant Spiny Frogs (Quasipaa spinosa)
Source: Biology (Basel). 2022 May 9;11(5):722. doi: 10.3390/biology11050722 (PMC9138901; doi:10.3390/biology11050722)
Supplement: Supplementary file 1 [file biology-11-00722-s001.zip]

Archive with 1 entries (1 files):
- biology-1674652-supplementary.pdf
